# Supplementary material for: Associations between Pre-Diagnostic Physical Activity with Breast Cancer Characteristics and Survival
Source: Cancers (Basel). 2022 Mar 30;14(7):1756. doi: 10.3390/cancers14071756 (PMC8997033; doi:10.3390/cancers14071756)
Supplement: Supplementary file 1 [file cancers-14-01756-s001.zip]

Archive with 1 entries (1 files):
- cancers-1607905-supplementary.xlsx
