# Supplementary material for: Associations between Pre-Diagnostic Physical Activity with Breast Cancer Characteristics and Survival
Source: Cancers (Basel). 2022 Mar 30;14(7):1756. doi: 10.3390/cancers14071756 (PMC8997033; doi:10.3390/cancers14071756)
Supplement: Supplementary file 1 [file cancers-14-01756-s001.zip › cancers-1607905-supplementary.xlsx]

## Sheet: Information
Article title	Associations between pre-diagnostic physical activity with breast cancer characteristics and survival
Author list	Zi Lin Lim, Geok Hoon Lim, Peh Joo Ho, Alexis Jiaying Khng, Yen Shing Yeoh, Amanda Tse Woon Ong, Benita Kiat-Tee Tan, Ern Yu Tan, Su-Ming Tan, Veronique Kiak- Mien Tan, Jingmei Li, Mikael Hartman
Corresponding author	Jingmei Li, Laboratory of Women’s Health & Genetics, Genome Institute of Singapore, Singapore, Singapore lijm1@gis.a-star.edu.sg

## Sheet: SF1
Supplementary Figure S1. Details on deriving menopausal status at diagnosis. *Other refers to menopause due to pregnancy, forced menopause due to cancer diagnosis, or chemotherapy-induced menopause.

## Sheet: ST1
Supplementary Table S1. Other characteristics of SGBCC study population by pre-diagnostic physical activity (PA) score (n = 7688). P-value (P) for categorical variables are based on Chi-square test and p-value for continuous variables are based on Kruskal-Wallis test.
		Pre-diagnostic PA score
Characteristic	Total, n=7688	1 (Light,<2h), n=646	2 (Light,>2h), n=4874	3 (Moderate,<2h), n=568	4 (Moderate,>2h), n=801	5 (Vigorous), n=799	P-value
a) Sociodemographic, medical history, and breast cancer risk factors
Smoking, n (%)							0.012
No	7374 (95.9)	611 (94.6)	4687 (96.2)	554 (97.5)	765 (95.5)	757 (94.7)
Yes	310 (4.0)	35 (5.4)	185 (3.8)	12 (2.1)	36 (4.5)	42 (5.3)
Missing	4 (0.1)	0 (0.0)	2 (0.0)	2 (0.4)	0 (0.0)	0 (0.0)
Alcohol, n (%)							<0.001
No	7412 (96.4)	617 (95.5)	4744 (97.3)	541 (95.2)	764 (95.4)	746 (93.4)
Yes	269 (3.5)	28 (4.3)	126 (2.6)	26 (4.6)	36 (4.5)	53 (6.6)
Missing	7 (0.1)	1 (0.2)	4 (0.1)	1 (0.2)	1 (0.1)	0 (0.0)
Charlson comorbidity index, n (%)							0.002
0	5671 (73.8)	494 (76.5)	3525 (72.3)	415 (73.1)	591 (73.8)	646 (80.9)
1	1392 (18.1)	108 (16.7)	929 (19.1)	110 (19.4)	143 (17.9)	102 (12.8)
>1	615 (8.0)	43 (6.7)	413 (8.5)	43 (7.6)	66 (8.2)	50 (6.3)
Missing	10 (0.1)	1 (0.2)	7 (0.1)	0 (0.0)	1 (0.1)	1 (0.1)
Previous surgery for benign lump, n (%)							0.002
No	6754 (87.9)	550 (85.1)	4332 (88.9)	479 (84.3)	703 (87.8)	690 (86.4)
Yes	927 (12.1)	94 (14.6)	539 (11.1)	89 (15.7)	97 (12.1)	108 (13.5)
Missing	7 (0.1)	2 (0.3)	3 (0.1)	0 (0.0)	1 (0.1)	1 (0.1)
Previous gynaecological surgery, n (%)							0.868
No	5081 (66.1)	427 (66.1)	3216 (66.0)	377 (66.4)	521 (65.0)	540 (67.6)
Yes	2592 (33.7)	218 (33.7)	1645 (33.8)	191 (33.6)	280 (35.0)	258 (32.3)
Missing	15 (0.2)	1 (0.2)	13 (0.3)	0 (0.0)	0 (0.0)	1 (0.1)
Family history of breast cancer, n (%)							0.018
No	5601 (72.9)	468 (72.4)	3590 (73.7)	402 (70.8)	582 (72.7)	559 (70.0)
Yes	1846 (24.0)	165 (25.5)	1109 (22.8)	151 (26.6)	198 (24.7)	223 (27.9)
Missing	241 (3.1)	13 (2.0)	175 (3.6)	15 (2.6)	21 (2.6)	17 (2.1)
Family history of ovarian cancer, n (%)							0.649
No	7204 (93.7)	617 (95.5)	4550 (93.4)	530 (93.3)	750 (93.6)	757 (94.7)
Yes	219 (2.8)	13 (2.0)	141 (2.9)	16 (2.8)	22 (2.7)	27 (3.4)
Missing	265 (3.4)	16 (2.5)	183 (3.8)	22 (3.9)	29 (3.6)	15 (1.9)
Age at menarche, years, n (%)							<0.001
<13	2919 (38.0)	276 (42.7)	1691 (34.7)	253 (44.5)	338 (42.2)	361 (45.2)
13	1933 (25.1)	161 (24.9)	1220 (25.0)	150 (26.4)	190 (23.7)	212 (26.5)
>13	2568 (33.4)	186 (28.8)	1758 (36.1)	158 (27.8)	254 (31.7)	212 (26.5)
Missing	268 (3.5)	23 (3.6)	205 (4.2)	7 (1.2)	19 (2.4)	14 (1.8)
Age at first full term pregnancy, n (%)							<0.001
Nulliparous	1615 (21.0)	199 (30.8)	833 (17.1)	149 (26.2)	198 (24.7)	236 (29.5)
<20	376 (4.9)	13 (2.0)	305 (6.3)	11 (1.9)	31 (3.9)	16 (2.0)
20-24	1497 (19.5)	90 (13.9)	1112 (22.8)	70 (12.3)	135 (16.9)	90 (11.3)
25-29	2277 (29.6)	178 (27.6)	1507 (30.9)	158 (27.8)	224 (28.0)	210 (26.3)
≥30	1887 (24.5)	161 (24.9)	1091 (22.4)	177 (31.2)	211 (26.3)	247 (30.9)
Missing	36 (0.5)	5 (0.8)	26 (0.5)	3 (0.5)	2 (0.2)	0 (0.0)
Parity, n (%)							<0.001
0	1615 (21.0)	199 (30.8)	833 (17.1)	149 (26.2)	198 (24.7)	236 (29.5)
1	1044 (13.6)	93 (14.4)	628 (12.9)	86 (15.1)	123 (15.4)	114 (14.3)
2	2629 (34.2)	206 (31.9)	1678 (34.4)	200 (35.2)	273 (34.1)	272 (34.0)
≥3	2399 (31.2)	148 (22.9)	1734 (35.6)	133 (23.4)	207 (25.8)	177 (22.2)
Missing	1 (0.0)	0 (0.0)	1 (0.0)	0 (0.0)	0 (0.0)	0 (0.0)
Hormone replacement therapy, n (%)							0.101
Never	6810 (88.6)	584 (90.4)	4295 (88.1)	515 (90.7)	700 (87.4)	716 (89.6)
Ever	829 (10.8)	55 (8.5)	543 (11.1)	52 (9.2)	98 (12.2)	81 (10.1)
Missing	49 (0.6)	7 (1.1)	36 (0.7)	1 (0.2)	3 (0.4)	2 (0.3)
b) Disease characteristics
Surgery, n (%)							0.011
Yes	7063 (91.9)	617 (95.5)	4455 (91.4)	535 (94.2)	716 (89.4)	740 (92.6)
No	164 (2.1)	3 (0.5)	116 (2.4)	12 (2.1)	21 (2.6)	12 (1.5)
Missing	461 (6.0)	26 (4.0)	303 (6.2)	21 (3.7)	64 (8.0)	47 (5.9)
Neo-/Adjuvant chemotherapy, n (%)							<0.001
Yes	4148 (54.0)	414 (64.1)	2517 (51.6)	326 (57.4)	441 (55.1)	450 (56.3)
No	2145 (27.9)	136 (21.1)	1446 (29.7)	147 (25.9)	252 (31.5)	164 (20.5)
Missing	1395 (18.1)	96 (14.9)	911 (18.7)	95 (16.7)	108 (13.5)	185 (23.2)
Adjuvant endocrine therapy, n (%)							0.061
Yes	4562 (59.3)	394 (61.0)	2888 (59.3)	332 (58.5)	468 (58.4)	480 (60.1)
No	1766 (23.0)	165 (25.5)	1128 (23.1)	140 (24.6)	189 (23.6)	144 (18.0)
Missing	1360 (17.7)	87 (13.5)	858 (17.6)	96 (16.9)	144 (18.0)	175 (21.9)
Radiation therapy, n (%)							<0.001
Yes	3995 (52.0)	326 (50.5)	2474 (50.8)	293 (51.6)	457 (57.1)	445 (55.7)
No	2851 (37.1)	273 (42.3)	1849 (37.9)	228 (40.1)	222 (27.7)	279 (34.9)
Missing	842 (11.0)	47 (7.3)	551 (11.3)	47 (8.3)	122 (15.2)	75 (9.4)

## Sheet: ST2
Supplementary Table S2. Associations between pre-diagnostic physical activity (PA) score and disease characteristics excluding those that pass away within 1 year of study entry (n=7563), adjusted for age at diagnosis, body size one year prior to diagnosis, ethnicity, and recruitment site. Odds ratios (OR) and 95% confidence intervals (CI) were estimated using multinomial regression. P indicates p…
	Pre-diagnostic PA score
	1 (Light, <2h)			2 (Light, >2h)		3 (Moderate, <2h)			4 (Moderate, >2h)			5 (Vigorous)			Continuous PA score
	N	OR (95%CI)	P	N		N	OR (95%CI)	P	N	OR (95%CI)	P	N	OR (95%CI)	P	N	OR (95%CI)	P-trend
Tumour behaviour
Non-invasive	80			668	1.00 (Ref)	80			121			144			1093	1.00 (Ref)
Invasive	541	1.12 (0.85 to 1.46)	0.417	3892		461	1.01 (0.78 to 1.31)	0.952	623	0.91 (0.74 to 1.13)	0.394	604	0.71 (0.58 to 0.87)	0.001	6121	0.91 (0.86 to 0.96)	0.001
Missing	20			236		16			34			43			349
Other disease characteristics of patients with invasive cancer (n=6121)
Stage
I	207			1334	1.00 (Ref)	169			226			219			2155	1.00 (Ref)
II	229	0.84 (0.67 to 1.05)	0.127	1689	NA	202	0.91 (0.72 to 1.13)	0.386	267	1.01 (0.83 to 1.23)	0.885	246	0.80 (0.65 to 0.98)	0.029	2633	0.97 (0.92 to 1.02)	0.29
III	98	0.90 (0.68 to 1.20)	0.475	708	NA	72	0.80 (0.59 to 1.09)	0.16	107	0.97 (0.76 to 1.25)	0.841	115	0.95 (0.74 to 1.23)	0.708	1100	0.99 (0.93 to 1.06)	0.822
IV	7	0.42 (0.19 to 0.94)	0.034	161	NA	18	1.07 (0.63 to 1.83)	0.794	23	0.91 (0.57 to 1.45)	0.681	24	1.04 (0.65 to 1.66)	0.86	233	1.05 (0.93 to 1.20)	0.411
Grade
Well differentiated	78			567	1.00 (Ref)	80			105			94			924	1.00 (Ref)
Moderately differentiated	222	1.02 (0.75 to 1.37)	0.913	1491		191	0.87 (0.65 to 1.16)	0.357	224	0.80 (0.62 to 1.04)	0.091	225	0.88 (0.68 to 1.15)	0.365	2353	0.94 (0.88 to 1.01)	0.089
Poorly differentiated	211	0.85 (0.63 to 1.14)	0.279	1581		165	0.68 (0.51 to 0.91)	0.011	246	0.82 (0.64 to 1.05)	0.117	240	0.82 (0.63 to 1.06)	0.135	2443	0.94 (0.88 to 1.01)	0.074
Missing	30			253		25			48			45			401
Nodal status
Negative	320			2235	1.00 (Ref)	280			372			341			3548	1.00 (Ref)
Positive	215	0.94 (0.77 to 1.15)	0.555	1586		176	0.84 (0.68 to 1.04)	0.103	238	0.96 (0.80 to 1.15)	0.637	258	1.00 (0.83 to 1.19)	0.977	2473	0.99 (0.95 to 1.04)	0.836
Missing	6			71		5			13			5			100
Tumour size (cm)
≤2	274			1788	1.00 (Ref)	239			297			292			2890	1.00 (Ref)
>2-5	211	0.89 (0.72 to 1.09)	0.261	1585		175	0.84 (0.67 to 1.04)	0.102	251	1.03 (0.85 to 1.24)	0.774	240	0.90 (0.74 to 1.09)	0.27	2462	0.99 (0.94 to 1.04)	0.656
>5	33	0.82 (0.53 to 1.26)	0.359	241		25	0.73 (0.46 to 1.14)	0.166	38	0.93 (0.64 to 1.34)	0.683	38	0.89 (0.61 to 1.29)	0.527	375	0.98 (0.89 to 1.08)	0.647
Other/missing	23			278		22			37			34			394
Estrogen receptor status
Positive	375			2682	1.00 (Ref)	315			456			412			4240	1.00 (Ref)
Negative	121	0.92 (0.72 to 1.18)	0.518	856		94	0.88 (0.68 to 1.13)	0.314	123	0.81 (0.65 to 1.00)	0.049	111	0.83 (0.66 to 1.05)	0.119	1305	0.94 (0.89 to 1.00)	0.043
Missing	45			354		52			44			81			576
Progesterone receptor status
Positive	320			2400	1.00 (Ref)	262			418			369			3769	1.00 (Ref)
Negative	175	1.01 (0.81 to 1.26)	0.895	1123		146	1.07 (0.85 to 1.33)	0.578	158	0.81 (0.66 to 0.98)	0.033	151	0.86 (0.70 to 1.07)	0.172	1753	0.95 (0.90 to 1.00)	0.039
Missing	46			369		53			47			84			599
HER2 status
Positive	153			861	1.00 (Ref)	91			141			113			1359	1.00 (Ref)
Negative	285	0.81 (0.64 to 1.03)	0.083	2201		265	1.27 (0.98 to 1.65)	0.072	368	1.08 (0.88 to 1.34)	0.463	348	1.28 (1.02 to 1.62)	0.035	3467	1.10 (1.03 to 1.16)	0.002
Missing	103			830		105			114			143			1295
Subtype
Luminal A	188			1364	1.00 (Ref)	172			229			213			2166	1.00 (Ref)
Luminal B	76	0.82 (0.60 to 1.13)	0.227	625		63	0.79 (0.58 to 1.08)	0.14	112	1.05 (0.82 to 1.35)	0.698	88	0.85 (0.64 to 1.11)	0.229	964	0.98 (0.92 to 1.06)	0.67
Luminal HER2-like	66	1.14 (0.81 to 1.61)	0.452	350		34	0.67 (0.45 to 0.99)	0.046	70	1.07 (0.79 to 1.43)	0.677	53	0.86 (0.62 to 1.20)	0.386	573	0.95 (0.87 to 1.04)	0.26
HER2 overexpressed	62	1.14 (0.80 to 1.62)	0.469	302		39	0.85 (0.58 to 1.24)	0.39	43	0.82 (0.58 to 1.17)	0.272	37	0.72 (0.49 to 1.06)	0.096	483	0.89 (0.81 to 0.98)	0.019
Triple negative	39	0.69 (0.46 to 1.03)	0.072	323		38	0.79 (0.54 to 1.17)	0.245	41	0.74 (0.52 to 1.05)	0.094	49	0.89 (0.63 to 1.26)	0.514	490	0.97 (0.89 to 1.06)	0.523
Missing	110			928		115			128			164			1445

## Sheet: ST3
Supplementary Table S3. Associations between pre-diagnostic physical activity (PA) score and disease characteristics excluding those who engaged in less than an hour of vigorous exercise (n=7621), adjusted for age at diagnosis, body size one year prior to diagnosis, ethnicity, and recruitment site. Odds ratios (OR) and 95% confidence intervals (CI) were estimated using multinomial regression. P i…
	Pre-diagnostic PA score
	1 (Light, <2h)			2 (Light, >2h)		3 (Moderate, <2h)			4 (Moderate, >2h)			5 (Vigorous)			Continuous PA score
	N	OR (95%CI)	P	N		N	OR (95%CI)	P	N	OR (95%CI)	P	N	OR (95%CI)	P	N	OR (95%CI)	P
Tumour behaviour
Non-invasive	80			672	1.00 (Reference)	80			121			131			1084	1.00 (Reference)
Invasive	546	1.13 (0.86 to 1.47)	0.382	3963		472	1.02 (0.79 to 1.32)	0.862	644	0.93 (0.75 to 1.15)	0.514	559	0.72 (0.58 to 0.89)	0.002	6184	0.91 (0.86 to 0.97)	0.002
Missing	20			239		16			36			42			353
Other disease characteristics of patients with invasive cancer (n=6184)
Stage
I	209			1337	1.00 (Reference)	170			226			206			2148	1.00 (Reference)
II	230	0.83 (0.67 to 1.04)	0.105	1705		205	0.91 (0.73 to 1.14)	0.417	272	1.03 (0.85 to 1.25)	0.786	223	0.78 (0.63 to 0.96)	0.02	2635	0.97 (0.92 to 1.03)	0.311
III	99	0.87 (0.66 to 1.16)	0.35	739		76	0.81 (0.61 to 1.10)	0.176	116	1.01 (0.79 to 1.30)	0.92	105	0.90 (0.70 to 1.17)	0.45	1135	0.99 (0.92 to 1.06)	0.778
IV	8	0.42 (0.20 to 0.89)	0.023	182		21	1.07 (0.65 to 1.76)	0.793	30	1.05 (0.69 to 1.59)	0.83	25	1.01 (0.64 to 1.60)	0.958	266	1.07 (0.95 to 1.21)	0.268
Grade
Well differentiated	79			570	1.00 (Reference)	80			105			87			921	1.00 (Reference)
Moderately differentiated	223	1.00 (0.74 to 1.35)	0.992	1507		193	0.88 (0.66 to 1.17)	0.381	230	0.82 (0.63 to 1.05)	0.117	207	0.87 (0.66 to 1.14)	0.312	2360	0.94 (0.88 to 1.01)	0.094
Poorly differentiated	213	0.83 (0.62 to 1.12)	0.23	1619		171	0.69 (0.52 to 0.93)	0.015	259	0.84 (0.66 to 1.08)	0.178	219	0.79 (0.60 to 1.04)	0.094	2481	0.94 (0.88 to 1.01)	0.079
Missing	31			267		28			50			46			422
Nodal status
Negative	323			2252	1.00 (Reference)	283			376			321			3555	1.00 (Reference)
Positive	217	0.93 (0.76 to 1.13)	0.459	1634		184	0.85 (0.70 to 1.05)	0.128	250	0.97 (0.81 to 1.16)	0.734	233	0.95 (0.79 to 1.15)	0.611	2518	0.99 (0.94 to 1.04)	0.651
Missing	6			77		5			18			5			111
Tumour size (cm)
≤2	276			1794	1.00 (Reference)	243			300			266			2879	1.00 (Reference)
>2-5	212	0.88 (0.71 to 1.08)	0.229	1613		176	0.82 (0.66 to 1.02)	0.072	260	1.04 (0.87 to 1.25)	0.652	222	0.91 (0.75 to 1.11)	0.352	2483	0.99 (0.95 to 1.05)	0.83
>5	34	0.80 (0.52 to 1.22)	0.29	251		28	0.76 (0.50 to 1.18)	0.221	39	0.91 (0.63 to 1.31)	0.612	36	0.88 (0.60 to 1.29)	0.517	388	0.98 (0.89 to 1.08)	0.664
Other/missing	24			305		25			45			35			434
Estrogen receptor status
Positive	379			2722	1.00 (Reference)	322			469			385			4277	1.00 (Reference)
Negative	122	0.92 (0.72 to 1.17)	0.49	884		98	0.88 (0.69 to 1.13)	0.33	130	0.82 (0.66 to 1.01)	0.059	106	0.83 (0.66 to 1.05)	0.125	1340	0.94 (0.89 to 1.00)	0.051
Missing	45			357		52			45			68			567
Progesterone receptor status
Positive	322			2434	1.00 (Reference)	268			429			341			3794	1.00 (Reference)
Negative	177	1.02 (0.82 to 1.27)	0.866	1156		151	1.06 (0.85 to 1.32)	0.59	167	0.82 (0.67 to 0.99)	0.042	147	0.90 (0.73 to 1.11)	0.31	1798	0.95 (0.90 to 1.01)	0.076
Missing	47			373		53			48			71			592
HER2 status
Positive	154			875	1.00 (Reference)	95			145			105			1374	1.00 (Reference)
Negative	289	0.81 (0.64 to 1.02)	0.079	2247		270	1.24 (0.96 to 1.59)	0.104	382	1.09 (0.88 to 1.34)	0.426	325	1.29 (1.02 to 1.64)	0.037	3513	1.10 (1.03 to 1.17)	0.002
Missing	103			841		107			117			129			1297
Subtype
Luminal A	190			1375	1.00 (Reference)	174			232			195			2166	1.00 (Reference)
Luminal B	76	0.81 (0.59 to 1.11)	0.191	635		65	0.80 (0.58 to 1.09)	0.15	120	1.10 (0.86 to 1.40)	0.439	84	0.87 (0.66 to 1.15)	0.338	980	1.00 (0.93 to 1.07)	0.971
Luminal HER2-like	66	1.11 (0.78 to 1.56)	0.569	356		36	0.69 (0.46 to 1.01)	0.058	71	1.06 (0.79 to 1.42)	0.718	47	0.82 (0.58 to 1.16)	0.257	576	0.95 (0.87 to 1.03)	0.207
HER2 overexpressed	63	1.15 (0.81 to 1.63)	0.43	307		40	0.85 (0.58 to 1.24)	0.398	43	0.81 (0.57 to 1.15)	0.233	35	0.73 (0.50 to 1.08)	0.119	488	0.89 (0.81 to 0.98)	0.019
Triple negative	39	0.66 (0.44 to 0.99)	0.042	342		40	0.79 (0.54 to 1.16)	0.227	45	0.76 (0.54 to 1.07)	0.115	47	0.89 (0.63 to 1.26)	0.503	513	0.98 (0.89 to 1.07)	0.603
Missing	112			948		117			133			151			1461

## Sheet: ST4
Supplementary Table S4. Associations between pre-diagnostic physical activity (PA) score and disease characteristics for patients with non-invasive cancer (n=1097), adjusted for age at diagnosis, body size one year prior to diagnosis, ethnicity, and recruitment site. Odds ratios (OR) and 95% confidence intervals (CI) were estimated using multinomial regression. P indicates p-value obtained from t…
	Pre-diagnostic PA score
	1 (Light, <2h)			2 (Light, >2h)		3 (Moderate, <2h)			4 (Moderate, >2h)			5 (Vigorous)			Continuous PA score
	N	OR (95%CI)	P	N		N	OR (95%CI)	P	N	OR (95%CI)	P	N	OR (95%CI)	P	N	OR (95%CI)	P-trend
Other disease characteristics of patients with non-invasive cancer (n=1097)
Grade
Well differentiated	14			120	1.00 (Ref)	15			33			19			201	1.00 (Ref)
Moderately differentiated	24	1.42 (0.65 to 3.13)	0.379	187		28	1.52 (0.74 to 3.10)	0.25	42	0.91 (0.53 to 1.54)	0.714	32	1.00 (0.52 to 1.91)	0.997	313	0.97 (0.82 to 1.14)	0.675
Poorly differentiated	18	1.04 (0.45 to 2.44)	0.919	179		15	0.86 (0.38 to 1.93)	0.707	32	0.69 (0.39 to 1.23)	0.211	26	0.73 (0.37 to 1.44)	0.361	270	0.88 (0.74 to 1.05)	0.158
Missing	24			186		22			14			67			313
Estrogen receptor status
Positive	44			290	1.00 (Ref)	40			63			73			510	1.00 (Ref)
Negative	8	0.61 (0.25 to 1.45)	0.26	78		7	0.61 (0.25 to 1.45)	0.26	13	0.85 (0.44 to 1.66)	0.639	20	0.79 (0.44 to 1.43)	0.434	126	0.97 (0.82 to 1.14)	0.685
Missing	28			304		33			45			51			461
Progesterone receptor status
Positive	38			234	1.00 (Ref)	33			51			61			417	1.00 (Ref)
Negative	12	0.54 (0.25 to 1.15)	0.11	114		14	0.83 (0.42 to 1.67)	0.607	22	0.91 (0.52 to 1.61)	0.755	25	0.72 (0.42 to 1.25)	0.247	187	0.97 (0.84 to 1.12)	0.678
Missing	30			324		33			48			58			493
HER2 status
Positive	11			26	1.00 (Ref)	6			6			10			59	1.00 (Ref)
Negative	20	0.88 (0.33 to 2.41)	0.811	57		5	0.40 (0.10 to 1.54)	0.181	9	0.65 (0.20 to 2.08)	0.465	21	1.19 (0.47 to 3.02)	0.708	112	1.01 (0.79 to 1.30)	0.923
Missing	49			589		69			106			113			926
Subtype
Luminal A	15			34	1.00 (Ref)	3			5			8			65	1.00 (Ref)
Luminal B	0	0.00 (0.00 to 0.00)	<0.001	8		1	1.71 (0.13 to 23.00)	0.686	2	1.39 (0.21 to 8.97)	0.731	4	2.34 (0.51 to 10.74)	0.275	15	1.57 (1.00 to 2.46)	0.051
Luminal HER2-like	5	1.77 (0.37 to 8.47)	0.474	6		2	3.34 (0.40 to 27.72)	0.265	3	4.37 (0.77 to 24.66)	0.095	2	1.10 (0.17 to 6.95)	0.917	18	1.11 (0.72 to 1.70)	0.641
HER2 overexpressed	5	0.89 (0.22 to 3.62)	0.869	14		3	2.05 (0.32 to 13.03)	0.449	3	1.88 (0.37 to 9.56)	0.446	7	1.13 (0.32 to 4.05)	0.848	32	1.15 (0.81 to 1.62)	0.441
Triple negative	1	0.43 (0.04 to 4.83)	0.493	6		1	1.54 (0.11 to 20.93)	0.745	0	0.00 (0.00 to 0.00)	<0.001	2	0.83 (0.13 to 5.47)	0.85	10	1.06 (0.62 to 1.83)	0.824
Missing	54			604		70			108			121			957

## Sheet: ST5
Supplementary Table S5. Cox regression model showing association between various factors and overall survival, unadjusted. Hazard ratios (HR) and 95% confidence intervals (CI) were estimated using Cox regression models.
Predictor	HR (95%CI)	P
Pre-diagnostic physical activity (PA) score (continuous)
Pre-diagnostic physical activity (PA) score (continuous)	0.93 (0.85 to 1.02)	0.112
Recruitment sitea
NUH	1.00 (Ref)
CGH	0.64 (0.35 to 1.17)	0.146
KKH	0.59 (0.46 to 0.76)	<0.001
SGHNCC	1.42 (1.04 to 1.95)	0.028
TTSH	0.98 (0.75 to 1.29)	0.893
Age at diagnosis
Age at diagnosis	1.03 (1.02 to 1.04)	<0.001
Ethnicity
Chinese	1.00 (Ref)
Malay	2.39 (1.88 to 3.03)	<0.001
Indian	1.56 (1.08 to 2.27)	0.019
Other	0.90 (0.48 to 1.70)	0.75
Body size one year prior to diagnosis
Below average	0.91 (0.72 to 1.16)	0.459
Average	1.00 (Ref)
Above average	1.15 (0.89 to 1.50)	0.292
Missing	0.00 (0.00 to Inf)	0.987
Smoking
No	1.00 (Ref)
Yes	1.78 (1.22 to 2.60)	0.003
Missing	4.01 (0.56 to 28.62)	0.166
Alcohol
No	1.00 (Ref)
Yes	1.02 (0.63 to 1.65)	0.948
Missing	2.39 (0.34 to 17.00)	0.385
Charlson comorbidity index
0	1.00 (Ref)
1	1.79 (1.41 to 2.26)	<0.001
>1	2.06 (1.51 to 2.81)	<0.001
Missing	7.88 (2.52 to 24.62)	<0.001
Previous surgery for benign lump
No	1.00 (Ref)
Yes	0.78 (0.56 to 1.10)	0.162
Missing	0.00 (0.00 to Inf)	0.988
Previous gynaecological sugery
No	1.00 (Ref)
Yes	0.87 (0.70 to 1.08)	0.204
Missing	2.77 (0.89 to 8.63)	0.08
Family history of breast cancer
No	1.00 (Ref)
Yes	0.82 (0.64 to 1.05)	0.108
Missing	1.27 (0.78 to 2.07)	0.342
Family history of ovarian cancer
No	1.00 (Ref)
Yes	1.22 (0.69 to 2.18)	0.49
Missing	1.58 (1.01 to 2.47)	0.047
Age at menarche
<13	1.00 (Ref)
13	1.06 (0.81 to 1.39)	0.671
>13	1.34 (1.06 to 1.70)	0.015
Missing	2.52 (1.64 to 3.87)	<0.001
Age at first full term pregnancy
Nulliparous	1.39 (1.03 to 1.88)	0.03
<20	2.72 (1.91 to 3.88)	<0.001
20-24	1.69 (1.27 to 2.25)	<0.001
25-29	1.00 (Ref)
≥30	1.02 (0.75 to 1.38)	0.909
Missing	4.21 (1.71 to 10.37)	0.002
Parity
Nulliparous	1.43 (1.07 to 1.91)	0.016
1	1.37 (0.98 to 1.90)	0.066
2	1.00 (Ref)
≥3	1.72 (1.34 to 2.21)	<0.001
Missing	0.00 (0.00 to Inf)	0.992
Menopausal status at diagnosis
Pre-menopause	1.00 (Ref)
Post-menopause	1.68 (1.36 to 2.06)	<0.001
Hormone replacement therapy
Never	1.00 (Ref)
Ever	0.57 (0.39 to 0.83)	0.003
Missing	3.16 (1.50 to 6.68)	0.003
Tumor behaviour
Non-invasive	1.00 (Ref)
Invasive	5.19 (2.92 to 9.24)	<0.001
Missing	12.27 (6.48 to 23.24)	<0.001
Stage
0	0.47 (0.25 to 0.88)	0.019
I	1.00 (Ref)
II	1.79 (1.28 to 2.51)	<0.001
III	6.60 (4.80 to 9.09)	<0.001
Missing	5.79 (3.84 to 8.72)	<0.001
Grade
Well differentiated	1.00 (Ref)
Moderately differentiated	1.82 (1.19 to 2.79)	0.006
Poorly differentiated	3.32 (2.21 to 4.99)	<0.001
Missing	1.93 (1.17 to 3.20)	0.01
Nodal status
Negative	1.00 (Ref)
Positive	3.72 (2.98 to 4.66)	<0.001
Missing	5.92 (4.22 to 8.31)	<0.001
Tumor size (cm)
≤2	1.00 (Ref)
>2-5	2.50 (1.94 to 3.23)	<0.001
>5	5.40 (3.83 to 7.62)	<0.001
Other/missing	6.89 (5.19 to 9.16)	<0.001
Estrogen receptor status
Positive	1.00 (Ref)
Negative	1.96 (1.58 to 2.44)	<0.001
Missing	0.64 (0.46 to 0.89)	0.007
Progesterone receptor status
Positive	1.00 (Ref)
Negative	1.63 (1.32 to 2.02)	<0.001
Missing	0.65 (0.47 to 0.90)	0.01
HER2 status
Positive	1.00 (Ref)
Negative	0.86 (0.67 to 1.09)	0.218
Missing	0.50 (0.37 to 0.68)	<0.001
Subtype
Luminal A	1.00 (Ref)
Luminal B	2.53 (1.87 to 3.42)	<0.001
Luminal HER2-Like	1.69 (1.12 to 2.55)	0.012
HER2 overexpressed	1.78 (1.19 to 2.67)	0.005
Triple negative	3.51 (2.53 to 4.88)	<0.001
Missing	1.10 (0.81 to 1.48)	0.552
Surgery
Yes	1.00 (Ref)
No	5.48 (3.52 to 8.51)	<0.001
Missing	1.42 (0.97 to 2.07)	0.073
Neo-/Adjuvant chemotherapy
Yes	1.00 (Ref)
No	0.65 (0.51 to 0.84)	<0.001
Missing	0.52 (0.38 to 0.71)	<0.001
Adjuvant endocrine therapy
Yes	1.00 (Ref)
No	1.58 (1.25 to 1.98)	<0.001
Missing	1.08 (0.81 to 1.43)	0.599
Radiation
Yes	1.00 (Ref)
No	0.85 (0.69 to 1.05)	0.136
Missing	1.19 (0.80 to 1.77)	0.379
aNUH= National University Hospital, CGH= Changi General Hospital, KKH= KK Women’s and Children’s Hospital, SGHNCC= Singapore General Hospital and National Cancer Centre,TTSH= Tan Tock Seng Hospital.

## Sheet: ST6
Supplementary Table S6. Cox regression model showing association between pre-diagnostic physical activity (PA) score and breast cancer overall survival, adjusted for age at diagnosis and recruitment site, for a) stage subsets, b) estrogen receptor, progesterone receptor, and HER2 subsets, and c) menopausal status at diagnosis subsets. Hazard ratios (HR) and 95% confidence intervals (CI) were esti…
		HR (95%CI)	P
a) Stage subsets	0 (n=942)	0.96 (0.56 to 1.66)	0.896
	I (n=1869)	0.72 (0.52 to 1.00)	0.052
	II (n=2416)	0.99 (0.82 to 1.20)	0.927
	III (n=1073)	1.04 (0.90 to 1.20)	0.579
b) ER, PR, HER2 subsets	ER
	Positive (n=4304)	1.03 (0.91 to 1.17)	0.66
	Negative (n=1298)	1.00 (0.84 to 1.19)	0.993
	PR
	Positive (n=3799)	0.98 (0.86 to 1.13)	0.816
	Negative (n=1750)	1.06 (0.91 to 1.24)	0.446
	HER2
	Positive (n=1274)	0.99 (0.81 to 1.20)	0.896
	Negative (n=3373)	0.96 (0.84 to 1.10)	0.572
c) Menopausal status at diagnosis subsets	Pre-menopausal (n=2993)	1.04 (0.91 to 1.18)	0.611
	Post-menopausal (n=3579)	0.91 (0.79 to 1.05)	0.213

## Sheet: ST7
Supplementary Table S7. Cox regression model showing association between pre-diagnostic physical activity (PA) score and ten-year survival, excluding those who engaged in less than an hour of vigorous exercise (n=6507), adjusted for age at diagnosis and recruitment site. Hazard ratios (HR) and 95% confidence intervals (CI) were estimated using Cox regression models.
	Unadjusted		Adjusted
	HR (95%CI)	P	HR (95%CI)	P
a) Overall survival
Pre-diagnostic PA (continuous)
	0.93 (0.85 to 1.02)	0.134	0.97 (0.88 to 1.07)	0.56
Age at diagnosis
	1.03 (1.02 to 1.04)	<0.001	1.03 (1.02 to 1.04)	<0.001
Recruitment sitea
NUH	1.00 (Reference)		1.00 (Reference)
CGH	0.58 (0.31 to 1.10)	0.093	0.57 (0.30 to 1.09)	0.088
KKH	0.59 (0.46 to 0.76)	<0.001	0.61 (0.48 to 0.79)	<0.001
SGHNCC	1.42 (1.03 to 1.94)	0.03	1.40 (1.02 to 1.92)	0.037
TTSH	0.96 (0.73 to 1.27)	0.777	0.89 (0.68 to 1.18)	0.43
b) Breast cancer specific survival
Pre-diagnostic PA (continuous)
	0.94 (0.83 to 1.06)	0.304	0.96 (0.84 to 1.09)	0.525
Age at diagnosis
	1.01 (1.00 to 1.03)	0.018	1.01 (1.00 to 1.03)	0.045
Recruitment site
NUH	1.00 (Reference)		1.00 (Reference)
CGH	0.00 (0.00 to Inf)	0.995	0.00 (0.00 to Inf)	0.995
KKH	0.56 (0.41 to 0.76)	<0.001	0.57 (0.42 to 0.78)	<0.001
SGHNCC	0.00 (0.00 to Inf)	0.993	0.00 (0.00 to Inf)	0.993
TTSH	0.95 (0.68 to 1.31)	0.746	0.91 (0.66 to 1.27)	0.588
aNUH= National University Hospital, CGH= Changi General Hospital, KKH= KK Women’s and Children’s Hospital, SGHNCC= Singapore General Hospital and National Cancer Centre, TTSH= Tan Tock Seng Hospital.

## Sheet: ST8
Supplementary Table S8. Associations between pre-diagnostic physical activity (PA) a) intensity, and b) duration and disease characteristics, adjusted for age at diagnosis, body size one year prior to diagnosis, ethnicity, and recruitment site (n=7688). Odds ratios (OR) and 95% confidence intervals (CI) were estimated using multinomial regression. P indicates p-value obtained from the Wald test. …
	a) Pre-diagnostic PA intensity
	→ Increasing intensity of PA
	Light		Moderate			Vigorous
	N		N	OR (95%CI)	P	N	OR (95%CI)	P
Tumour behaviour
Non-invasive	752	1.00 (Ref)	201			144
Invasive	4509		1116	0.95 (0.80 to 1.13)	0.586	611	0.70 (0.57 to 0.86)	<0.001
Missing	259		52			44
Other disease characteristics of patients with invasive cancer (n= 6236)
Stage
I	1546	1.00 (Ref)	396			219
II	1935		477	1.00 (0.86 to 1.17)	0.981	246	0.82 (0.67 to 1.00)	0.055
III	838		192	0.94 (0.78 to 1.15)	0.564	120	0.99 (0.77 to 1.27)	0.948
IV	190		51	1.13 (0.81 to 1.57)	0.486	26	1.08 (0.69 to 1.68)	0.75
Grade
Well differentiated	649	1.00 (Ref)	185			94
Moderately differentiated	1730		423	0.84 (0.69 to 1.03)	0.092	228	0.88 (0.68 to 1.15)	0.358
Poorly differentiated	1832		430	0.80 (0.65 to 0.97)	0.024	242	0.83 (0.64 to 1.08)	0.167
Missing	298		78			47
Nodal status
Negative	2575	1.00 (Ref)	659			342
Positive	1851		434	0.93 (0.81 to 1.07)	0.293	264	1.02 (0.85 to 1.21)	0.846
Missing	83		23			5
Tumour size (cm)
≤2	2070	1.00 (Ref)	543			292
>2-5	1825		436	0.96 (0.83 to 1.11)	0.563	243	0.92 (0.77 to 1.11)	0.405
>5	285		67	0.87 (0.66 to 1.16)	0.357	39	0.91 (0.63 to 1.32)	0.625
Other/missing	329		70			37
Estrogen receptor status
Positive	3101	1.00 (Ref)	791			416
Negative	1006		228	0.85 (0.72 to 1.01)	0.06	114	0.84 (0.67 to 1.06)	0.136
Missing	402		97			81
Progesterone receptor status
Positive	2756	1.00 (Ref)	697			371
Negative	1333		318	0.91 (0.78 to 1.06)	0.226	156	0.87 (0.71 to 1.07)	0.18
Missing	420		101			84
HER2 status
Positive	1029	1.00 (Ref)	240			114
Negative	2536		652	1.18 (1.00 to 1.40)	0.048	353	1.33 (1.06 to 1.67)	0.015
Missing	944		224			144
Subtype
Luminal A	1565	1.00 (Ref)	406			213
Luminal B	711		185	1.00 (0.82 to 1.22)	0.975	89	0.87 (0.67 to 1.14)	0.328
Luminal HER2-like	422		107	0.88 (0.69 to 1.12)	0.303	53	0.84 (0.61 to 1.16)	0.295
HER2 overexpressed	370		83	0.81 (0.62 to 1.05)	0.11	38	0.71 (0.49 to 1.03)	0.068
Triple negative	381		85	0.82 (0.63 to 1.07)	0.14	51	0.94 (0.67 to 1.31)	0.724
Missing	1060		250			167
	b) Pre-diagnostic PA duration (per week)
	→ Increasing duration of PA
	<1hour			1 - 2hours			>2hours
	N	OR (95%CI)	P	N	OR (95%CI)	P	N
Tumour behaviour
Non-invasive	71			148			878	1.00 (Ref)
Invasive	481	1.18 (0.90 to 1.54)	0.231	752	0.86 (0.70 to 1.06)	0.16	5003
Missing	18			30			307
Other disease characteristics of patients with invasive cancer (n= 6236)
Stage
I	168			281			1712	1.00 (Ref)
II	211	0.93 (0.74 to 1.16)	0.529	320	0.86 (0.71 to 1.04)	0.119	2127
III	92	0.97 (0.73 to 1.28)	0.819	124	0.80 (0.62 to 1.02)	0.075	934
IV	10	0.56 (0.29 to 1.09)	0.088	27	0.97 (0.62 to 1.51)	0.882	230
Grade
Well differentiated	74			118			736	1.00 (Ref)
Moderately differentiated	187	0.95 (0.71 to 1.28)	0.758	312	0.97 (0.76 to 1.24)	0.813	1882
Poorly differentiated	193	0.87 (0.64 to 1.16)	0.335	276	0.73 (0.57 to 0.94)	0.014	2035
Missing	27			46			350
Nodal status
Negative	271			453			2852	1.00 (Ref)
Positive	207	1.00 (0.82 to 1.22)	0.975	291	0.85 (0.72 to 1.01)	0.064	2051
Missing	3			8			100
Tumour size (cm)
≤2	233			383			2289	1.00 (Ref)
>2-5	193	0.92 (0.75 to 1.13)	0.434	286	0.84 (0.70 to 1.01)	0.061	2025
>5	39	1.12 (0.76 to 1.64)	0.563	38	0.68 (0.46 to 1.00)	0.05	314
Other/missing	16			45			375
Estrogen receptor status
Positive	326			513			3469	1.00 (Ref)
Negative	103	0.96 (0.75 to 1.22)	0.741	155	0.92 (0.74 to 1.13)	0.423	1090
Missing	52			84			444
Progesterone receptor status
Positive	275			437			3112	1.00 (Ref)
Negative	153	1.09 (0.88 to 1.36)	0.418	227	1.01 (0.83 to 1.22)	0.934	1427
Missing	53			88			464
HER2 status
Positive	119			162			1102	1.00 (Ref)
Negative	256	0.91 (0.72 to 1.16)	0.465	431	1.19 (0.96 to 1.47)	0.114	2854
Missing	106			159			1047
Subtype
Luminal A	167			271			1746	1.00 (Ref)
Luminal B	75	0.94 (0.70 to 1.27)	0.7	96	0.70 (0.54 to 0.92)	0.01	814
Luminal HER2-like	45	0.91 (0.63 to 1.31)	0.603	74	0.84 (0.62 to 1.14)	0.267	463
HER2 overexpressed	52	1.14 (0.80 to 1.62)	0.471	60	0.78 (0.56 to 1.09)	0.141	379
Triple negative	28	0.61 (0.39 to 0.93)	0.023	71	0.93 (0.68 to 1.28)	0.667	418
Missing	114			180			1183
